# Supplementary material for: An insulin-like peptide specific for a cockroach male reproductive gland
Source: PLoS One. 2025 Aug 19;20(8):e0329852. doi: 10.1371/journal.pone.0329852 (PMC12364350; doi:10.1371/journal.pone.0329852)
Supplement: S3 Table — (XLSX) [file pone.0329852.s007.xlsx]

## Sheet: Hoja1
Bger_id	baseMean	log2FoldChange	padj	Acc Number	Signal Peptide	NCBI annotation	BLAST
Bger_14525-RA	11285.5	-4.57922	3.61545e-101	PQ565705	Yes	BgILP8
Bger_02994-RA	66.4379	-1.70927	2.32814e-07	PSN52889	No	hypothetical	AP-3 complex subunit beta-1 [Cryptotermes secundus]
Bger_10610-RA	22.4217	-2.15752	0.0104356	PSN41076	No	Fumarylacetoacetase [Blattella germanica]
