# Supplementary material for: An insulin-like peptide specific for a cockroach male reproductive gland
Source: PLoS One. 2025 Aug 19;20(8):e0329852. doi: 10.1371/journal.pone.0329852 (PMC12364350; doi:10.1371/journal.pone.0329852)
Supplement: S4 Table — (XLSX) [file pone.0329852.s008.xlsx]

## Sheet: DEG_Ad_M_vs_Ad_F
Bger_id	baseMean	log2FoldChange	padj	Acc Number	Signal Peptide	NCBI annotation	BLAST
Bger_00080-RA	67765.7	14.9733	2.62925e-24	PSN56685	No	hypothetical	venom serine carboxypeptidase-like [Bacillus rossius redtenbacheri]
Bger_00081-RA	98578.4	13.934	4.9825e-55	PSN56684	No	hypothetical	venom serine carboxypeptidase-like [Photinus pyralis]
Bger_00082-RA	30171.9	15.2439	2.15459e-22	PSN56683	No	hypothetical	venom serine carboxypeptidase-like [Papilio polytes]
Bger_00083-RA	14404.4	12.7407	3.60982e-17	PSN56682	No	hypothetical	putative serine carboxypeptidase CPVL [Blattella germanica]
Bger_00084-RA	16629.6	14.3844	5.5077e-21	PSN56681	No	hypothetical	putative serine carboxypeptidase CPVL [Blattella germanica]
Bger_00085-RA	21999.2	13.346	7.35172e-19	PSN56680	No	hypothetical	putative serine carboxypeptidase CPVL [Blattella germanica]
Bger_00086-RA	17674.8	14.4724	1.88847e-21	PSN56679	Yes	putative serine carboxypeptidase CPVL [Blattella germanica]
Bger_00087-RA	18275.4	13.0792	2.00027e-18	PSN56678	No	hypothetical	putative serine carboxypeptidase CPVL [Blattella germanica]
Bger_00088-RA	34860.5	15.4523	1.46851e-23	PSN56677	Yes	hypothetical	putative serine carboxypeptidase CPVL [Blattella germanica]
Bger_00089-RA	29061.1	15.1898	9.65694e-24	PSN56676	Yes	putative serine carboxypeptidase CPVL [Blattella germanica]
Bger_00106-RA	41.0861	3.2105	0.0192537	PSN58317	No	hypothetical	luciferin sulfotransferase isoform X2 [Cryptotermes secundus]
Bger_00208-RA	109.491	2.43239	0.000181214	PSN57962	Yes	hypothetical	nothing
Bger_00720-RA	32.7117	3.91565	0.0238905	PSN51464	No	Segmentation polarity homeobox protein engrailed [Blattella germanica].
Bger_00736-RA	233.865	4.16789	6.25321e-07	PSN51492	No	hypothetical	nose resistant to fluoxetine protein 6 [Cryptotermes secundus]
Bger_01720-RA	338.764	2.99986	9.24465e-10	PSN57022	Yes	hypothetical	waprin-Rha1 [Cryptotermes secundus]
Bger_01842-RA	214.772	2.37229	0.00110517	PSN55354	Yes	hypothetical	neuropeptide Y receptor type 4-like [Zootermopsis nevadensis] / neuropeptide CCHamide-2 receptor isoform X1 [Cryptotermes secundus]
Bger_03270-RA	3850.04	7.51588	2.71473e-41	PSN50845	Yes	hypothetical	nothing
Bger_03538-RA	94.3612	2.54941	0.000120491	PSN54204	No	E3 UFM1-protein ligase 1 [Blattella germanica]
Bger_04154-RA	1500.54	6.4523	1.55926e-25	PSN55031	Yes	hypothetical	nothing
Bger_04899-RA	31.8417	5.35549	0.0191579	PSN53246	No	hypothetical	urea transporter 1-like [Frankliniella occidentalis]
Bger_05024-RA	2199.34	9.04009	1.69364e-15	PSN57229	No	hypothetical	nothing
Bger_05070-RA	567.074	8.06968	1.59858e-07	PSN45100	No	Cytochrome P450 4C1 [Blattella germanica]
Bger_05171-RA	20.7084	4.73343	0.00975684	PSN53417	Yes	hypothetical	mantle protein-like [Zootermopsis nevadensis] / elastin-like [Bacillus rossius redtenbacheri] / keratin, type II cytoskeletal 2 epidermal-like [Onthophagus taurus]
Bger_05360-RA	26.0919	5.06752	0.00411868	PSN50909	No	hypothetical	mevalonate kinase [Zootermopsis nevadensis]
Bger_05536-RA	49.7554	4.53552	0.00769867	PSN54473	No	NFX1-type zinc finger-containing protein 1 [Blattella germanica].
Bger_06401-RA	79.5996	2.56594	0.00237345	PSN43748	No	Cationic amino acid transporter 2 [Blattella germanica]
Bger_07701-RB	63.6126	4.88481	0.0044316	PSN41672	No	hypothetical	antitrypsin-like isoform X2 [Colletes gigas] / Serine protease inhibitor 42Dd [Gryllus bimaculatus]
Bger_08392-RA	43.1362	3.2845	0.0112081	PSN47540	No	hypothetical	restin homolog [Anabrus simplex] / myosin-11-like [Bacillus rossius redtenbacheri]
Bger_08889-RA	877.198	4.60542	3.11448e-20	PSN38763	No	Regucalcin [Blattella germanica].
Bger_09190-RA	6794.38	9.65613	2.30156e-35	PSN53554	Yes	hypothetical	nothing
Bger_09292-RA	191.965	2.9736	3.89437e-06	PSN44302	No	hypothetical	peroxisomal leader peptide-processing protease [Zootermopsis nevadensis]
Bger_09293-RA	74.9214	2.4379	0.00301298	PSN44301	No	Peroxisomal leader peptide-processing protease [Blattella germanica].
Bger_09355-RA	227.414	5.12866	2.49559e-07	PSN53470	No	hypothetical	nothing
Bger_09956-RA	313.813	3.57102	5.71254e-09	PSN53855	Yes	Cytochrome P450 4C1 [Blattella germanica].
Bger_10564-RA	95.1236	3.87025	0.000120491	PSN53106	No	hypothetical	nothing
Bger_11033-RA	494.38	5.05381	1.57509e-16	PSN45879	No	hypothetical	mucin-19 [Schistocerca serialis cubense]
Bger_11678-RA	27.1244	5.12465	0.00456931		No		Ionotropic receptor 154 [Blattella germanica]
Bger_11697-RA	21.43	4.78588	0.00670464	PSN37450	No	hypothetical	Probable RNA-directed DNA polymerase from transposon X-element [Anthophora plagiata]
Bger_11942-RA	540.735	3.65411	1.30112e-16	PSN45701	No	Xaa-Pro aminopeptidase 1 [Blattella germanica].
Bger_12294-RA	43.9492	5.8204	0.000553877	PSN32662	No	hypothetical	DUF659 domain-containing protein [Aphis craccivora]
Bger_12362-RA	5051.21	9.28358	1.00989e-17	PSN43960	Partial	hypothetical	nothing
Bger_12364-RA	26.862	5.11066	0.010239	PSN43956	Partial	hypothetical	nothing
Bger_12466-RA	43.0182	5.78995	0.00229082	PSN45310	Yes	hypothetical	mucin-17-like [Bacillus rossius redtenbacheri]
Bger_13124-RA	5191.44	12.7049	8.88871e-15	PSN34220	Partial	Allergen Bla g 4, partial [Blattella germanica].
Bger_13126-RA	5470.16	12.7803	1.99517e-15	PSN34207	No	hypothetical	RNA exonuclease 1 homolog [Schistocerca cancellata]
Bger_13572-RA	4433.58	6.94708	1.44819e-54	PSN47500	No	hypothetical	kinin precursor, partial [Periplaneta americana]
Bger_13918-RA	77.7016	2.49635	0.00183731	PSN50806	No	hypothetical	nothing
Bger_13937-RA	17.0423	4.45349	0.0111474	PSN51964	No	hypothetical	transcription factor adf-1 [Plakobranchus ocellatus]
Bger_14275-RA	90.8228	2.73016	0.000265303	PSN37364	No	Band 7 protein [Blattella germanica]
Bger_14276-RA	25.593	3.55083	0.0460308	PSN37367	No	Band 7 protein [Blattella germanica].
Bger_14359-RA	75.1743	6.5952	6.69282e-05	PSN50522	Partial	hypothetical	nothing
Bger_14525-RA	5802.95	9.42812	1.14389e-32	PQ565705	Yes	BgILP8
Bger_14720-RA	236.601	2.43664	6.08275e-09	PSN47177	Partial	hypothetical	nothing
Bger_15841-RA	75.4318	3.52266	0.00056704	PSN32456	No	hypothetical	transcription factor Adf-1 [Halyomorpha halys]
Bger_16114-RA	86.6995	2.0163	0.00437538	PSN41166	No	hypothetical	nothing
Bger_16827-RA	91.6342	6.88133	3.19484e-05		No		Ionotropic receptor 107 [Blattella germanica]
Bger_17410-RA	105.625	7.08532	1.34378e-05	PSN45608	No	hypothetical	transcription factor Adf-1-like [Cryptotermes secundus]
Bger_18053-RA	147.6	2.39576	3.57803e-05	PSN36449	No	hypothetical	synaptotagmin-5 isoform X2 [Zootermopsis nevadensis]
Bger_18212-RA	60.6441	3.78311	0.00237345	PSN34863	Yes	hypothetical	C-type lectin 37Da, partial [Gryllus bimaculatus]
Bger_18764-RA	44.0973	3.31809	0.0088821	PSN34264	No	hypothetical	nothing
Bger_18968-RA	163.439	7.71576	2.82634e-06	PSN38873	No	putative cytochrome P450 6a14 [Blattella germanica].
Bger_19233-RA	138.418	3.67443	2.1167e-06	PSN50373	Partial	hypothetical	nothing
Bger_19417-RA	185.849	5.44731	1.03486e-05	PSN33878	No	hypothetical	protein nervous wreck isoform X1 [Cryptotermes secundus] / F-BAR and double SH3 domains protein 2 isoform X3 [Zootermopsis nevadensis]
Bger_19554-RA	26.8067	3.59849	0.0429929	PSN40844	No	hypothetical	nothing
Bger_20013-RA	21.3546	4.77827	0.00668569	PSN47344	No	hypothetical	nothing
Bger_20014-RA	421.261	4.13626	8.59843e-16	PSN47341	No	hypothetical	Solute carrier family 22 member 21 [Cryptotermes secundus]
Bger_20105-RA	89.3296	6.84354	2.91415e-05	PSN33624	No	hypothetical	general odorant-binding protein 71 isoform X2 [Cryptotermes secundus] / GATA zinc finger domain-containing protein 15 isoform X1 [Anabrus simplex] / AP-4 complex subunit beta-1-like isoform X2 [Zootermopsis nevadensis]
Bger_20731-RA	87.7672	2.98051	0.010239	PSN36238	No	Cytochrome P450 6k1 [Blattella germanica]
Bger_21210-RA	185293	13.2575	8.96384e-143	PSN30047	Yes	hypothetical	Bla g 4 isoallergen 1 [Blattella germanica] / Pre-mRNA-splicing factor CLF1 [Dissostichus eleginoides]
Bger_21212-RA	75104.8	11.9549	2.75821e-72	PSN30045	No	hypothetical	Bla g 4 isoallergen 2 [Blattella germanica] / putative exonuclease GOR [Blattella germanica]
Bger_21301-RA	208.023	8.06363	3.89437e-06	PSN42998	Partial	hypothetical	nothing
Bger_21855-RA	56.7908	4.72903	0.00508422	PSN39152	No	hypothetical	nothing
Bger_22441-RA	169.538	2.92314	8.90409e-07	PSN39888	No	hypothetical	D-beta-hydroxybutyrate dehydrogenase, mitochondrial [Armadillidium nasatum] / short-chain dehydrogenase/reductase family 9C member 7-like [Montipora capricornis]
Bger_22451-RA	894.211	10.1675	3.25406e-09	PSN33539	Partial	hypothetical	Venom allergen 3 [Blattella germanica] / peptidase inhibitor 16-like [Artemia franciscana]
Bger_23253-RA	5402.69	9.7386	6.3699e-28	PSN40804	No	Glucose dehydrogenase [FAD, quinone] [Blattella germanica]
Bger_23630-RA	3806.63	10.8104	1.17913e-11	PSN34142	No	hypothetical	nothing
Bger_23636-RA	36.3153	5.54516	0.00169711	PSN40313	No	Protein Skeletor [Blattella germanica].
Bger_23637-RA	254.41	3.68475	7.74705e-09	PSN40312	No	hypothetical	protein Skeletor, isoforms D/E [Cryptotermes secundus]
Bger_23786-RA	84656.9	16.7323	1.69193e-25	PSN38146	Yes	hypothetical	hemolymph lipopolysaccharide-binding protein-like [Schistocerca gregaria]
Bger_23787-RA	29.9012	5.26402	0.00236675	PSN38145	No	hypothetical	transcription factor Adf-1 [Halyomorpha halys]
Bger_24108-RA	2195.63	7.21749	7.81243e-27	PSN42871	No	putative cytochrome P450 49a1 [Blattella germanica]
Bger_24110-RA	104.17	3.21812	3.42575e-05	PSN42873	No	hypothetical	nothing
Bger_24197-RA	34.9546	3.0009	0.0404228	PSN34619	No	hypothetical	nothing
Bger_24438-RA	70.5836	6.50409	0.000170046	PSN31436	No	hypothetical	helitron_like_N domain-containing protein [Trichonephila clavipes]
Bger_24523-RA	126.983	4.31539	2.8775e-05	PSN30216	No	Vitamin K-dependent gamma-carboxylase [Blattella germanica]
Bger_25225-RA	111.978	4.11727	0.000265303	PSN42158	No	hypothetical	Cardioacceleratory peptide receptor [Zootermopsis nevadensis]
Bger_25226-RA	105.369	5.63502	0.00116769	PSN42155	No	hypothetical	cardioacceleratory peptide receptor-like [Zootermopsis nevadensis]
Bger_25234-RA	527278	19.3712	4.32739e-38	PSN37808	Partial	hypothetical	nothing
Bger_25956-RA	687.321	5.15019	3.14763e-19	PSN30365	No	hypothetical	endonuclease-reverse transcriptase [Blattella germanica]
Bger_26117-RA	87.4116	2.71733	0.0026043	PSN31951	No	hypothetical	limbic system-associated membrane protein-like isoform X1 [Periplaneta americana]
Bger_26189-RA	147.647	2.41021	0.00282756	PSN31855	No	hypothetical	probable ubiquitin carboxyl-terminal hydrolase MINDY-4 [Homalodisca vitripennis]
Bger_26840-RA	18.5861	4.57893	0.0100174	PSN29471	Partial	Venom dipeptidyl peptidase 4, partial [Blattella germanica]
Bger_27256-RA	55.2495	4.68905	0.00568141	PSN46638	No	hypothetical	helix-loop-helix protein delilah [Cryptotermes secundus]
Bger_27698-RA	36.9051	5.56881	0.00107953	PSN30759	No	hypothetical	nothing
Bger_27876-RA	22.6085	4.86209	0.00554749	PSN29297	No	hypothetical	Facilitated trehalose transporter Tret1 [Blattella germanica]
Bger_27966-RA	24.898	5.00208	0.00760005	PSN30316	No	hypothetical	putative cytochrome P450 49a1 [Blattella germanica]
Bger_28036-RA	354.559	5.04856	1.02437e-11	PSN35397	Yes	hypothetical	leucine-rich repeat extensin-like protein 5 [Zootermopsis nevadensis]
Bger_28096-RA	45.7427	3.37408	0.00668786	PSN29226	No	hypothetical	MATH and LRR domain-containing protein PFE0570w-like isoform X1 [Belonocnema kinseyi]
Bger_28133-RA	310.293	3.10576	8.90409e-07	PSN29366	No	hypothetical	nothing
Bger_28197-RA	25.6116	5.04132	0.00542361	PSN31493	No	hypothetical	Ionotropic receptor 604, partial [Blattella germanica]
Bger_28244-RA	58.002	6.22072	0.00066682	PSN29312	No	hypothetical	beta/gamma crystallin domain-containing protein 3-like [Periplaneta americana]
Rows highlighted in yellow correspond to proteins that contain signal peptide (according to SignalP 5.0; Almagro Armenteros et al., 2019)
"Partial" indicates that the sequence is not complete at the N-terminus
"nothing" indicates that no protein with an identified function was found in the BLAST
